# Supplementary material for: Antibiotic Prescribing Decisions for Upper Respiratory Tract Infections Among Primary Healthcare Physicians in China: A Mixed-Methods Approach Based on the Theory of Planned Behavior
Source: Antibiotics (Basel). 2024 Nov 20;13(11):1104. doi: 10.3390/antibiotics13111104 (PMC11591080; doi:10.3390/antibiotics13111104)
Supplement: Supplementary file 1 [file antibiotics-13-01104-s001.zip]

Archive with 2 entries (2 files):
- antibiotics-3270943-supplementary File S1.pdf
- antibiotics-3270943-supplementary File S2. Inform Consent.pdf
